# Supplementary material for: French General Practitioners’ Adaptations for Patients with Suspected COVID-19 in May 2020
Source: Int J Environ Res Public Health. 2023 Jan 19;20(3):1896. doi: 10.3390/ijerph20031896 (PMC9914740; doi:10.3390/ijerph20031896)
Supplement: Supplementary file 1 [file ijerph-20-01896-s001.zip]

Archive with 1 entries (1 files):
- ijerph-2149029-supplementary.pdf
